# Supplementary material for: Pattern of Antibiotic Dispensing at Pharmacies According to the WHO Access, Watch, Reserve (AWaRe) Classification in Bangladesh
Source: Antibiotics (Basel). 2022 Feb 14;11(2):247. doi: 10.3390/antibiotics11020247 (PMC8868217; doi:10.3390/antibiotics11020247)
Supplement: Supplementary file 1 [file antibiotics-11-00247-s001.zip]

Archive with 1 entries (1 files):
- antibiotics-1563293-supplementary.pdf
